# Supplementary material for: Accumulation of long-lived mRNAs associated with germination in embryos during seed development of rice
Source: J Exp Bot. 2015 May 4;66(13):4035–46. doi: 10.1093/jxb/erv209 (PMC4473999; doi:10.1093/jxb/erv209)
Supplement: Supplementary Data [file supp_erv209_jexbot144584_file002.xlsx]

## Sheet: Table S1
	Table S1. Sequences of primer sets for real-time RT-PCR analysis
	Locus	Gene name	Primer sequence (5' to 3')	Product size (bp)
	LOC_Os02g47470.1	OsABA8ox1	F:CCCTTAATTGTAAAACCAACCATTT	127
			R:GCCTCTTCATCCTCCCTGTATTT
	LOC_Os09g15670.1	PP2C	F:GAGAGTGTCACCCAGCTGATGC	167
			R:ATCTATGTGCTCCACTGAACTTGG
	LOC_Os05g25350.1	CrRLK1L	F:ATGCAGTTTTCTCCCCTTCG	155
			R:GTTTTCTATGGGTGGGACTTGG
	LOC_Os01g59530.1	OsCML1	F:TGTGTGGGCGTGTAGTATGATG	83
			R:ACTACGGACTACGGCTGTGAACT
	LOC_Os01g04330.1	OsCML16	F:GCTGATGTATGCTACTTTGATCTGG	84
			R:GTGGAAGAGAAGATGACCAGCAA
	LOC_Os03g27280.1	CAMK_like.19	F:GCCATCGCTGTGGATAAATAAG	82
			R:AGAATCAGCAGCACAAAAGCA
	LOC_Os04g44870.1	OsERG3	F:GAACAAAGCCTATTGAAAAGAGCAG	119
			R:AGTGGGCATCAAAGCAAGGT
	LOC_Os03g45370.1	NCX	F:GGCGACCACTGATTGATTGTAG	173
			R:GACAGGATGCCAAACGAAGA
	LOC_Os05g46720.1	PIPT IV	F:ATCACCACGAATATGAATGAATGC	146
			R:TGAATGACCAGCCAACAACAC
	LOC_Os01g50616.1	PIPT III	F:GGCTTGCTTGCTTTTCTCCTC	148
			R:ACCACCCACCTTTCTTTCTTTCT
	LOC_Os04g57300.1	PI3,4K I	F:AGTAGGACCATAGAGCAGCAGAGA	187
			R:CTTCTCCACACCCATCACCA
	LOC_Os09g29890.1	PI3,4K II	F:GTCCGTCCTTGACAAATATGAGC	156
			R:CCAGCACACTCACCACTACCA
	LOC_Os06g02040.1	LEA 1	F:CACCTCCCACCTGCTAGCTACT	150
			R:TGTCTGGCACACAGTACAGATTACA
	LOC_Os06g23350.1	LEA D-34	F:TGCGTGTCCCTGTACCTTTTG	109
			R:AACACCACCACACTCGCTTCT
	LOC_Os03g14180.1	HSP 20	F:GAGGATGTGAGCCTGTGAGC	104
			R:TATTCCATTCATTCGCTCGTTC
	LOC_Os03g16920.1	HSP 70	F:ATGCGGTCAAGCCGAATAA	207
			R:CCGAGTTCAAAGCAGAACACC
	LOC_Os03g44620.2	HSP DNAJ	F:GGAAACTCGTCATTGGTTCACA	166
			R:TAAGTCGCAAACAAAAGGGATACAG
	Internal standard	Actin 1	F:CCGTCCTCCTGCTTGTTTCT	197
			R:TGGTACCCTCATCAGGCATC
	F: Forward primers, R: Reverse primers

## Sheet: Table S2
	Table S2. Candidates of long-lived mRNAs required for germination accumulating in developing rice embryos
	Locus	Annotation
	LOC_Os01g02120.1	osMFT2 MFT-Like2 homologous to Mother of FT and TFL1 gene; contains Pfam profile PF01161: Phosphatidylethanolamine-binding protein, expressed
	LOC_Os01g03060.3	splicing factor, putative, expressed
	LOC_Os01g04330.1	OsCML16 - Calmodulin-related calcium sensor protein, expressed
	LOC_Os01g04340.1	hsp20/alpha crystallin family protein, putative, expressed
	LOC_Os01g04360.1	hsp20/alpha crystallin family protein, putative, expressed
	LOC_Os01g04460.1	Ser/Thr protein kinase, putative, expressed
	LOC_Os01g05650.1	metallothionein, putative, expressed
	LOC_Os01g06630.1	small hydrophilic plant seed protein, putative, expressed
	LOC_Os01g07530.1	uncharacterized glycosyltransferase, putative, expressed
	LOC_Os01g08320.1	OsIAA1 - Auxin-responsive Aux/IAA gene family member, expressed
	LOC_Os01g09212.1	retrotransposon protein, putative, Ty1-copia subclass, expressed
	LOC_Os01g09300.3	oxidoreductase, putative, expressed
	LOC_Os01g10740.1	expressed protein
	LOC_Os01g12000.1	expressed protein
	LOC_Os01g12060.1	expressed protein
	LOC_Os01g12580.1	late embryogenesis abundant protein, putative, expressed
	LOC_Os01g12660.1	AAA-type ATPase family protein, putative, expressed
	LOC_Os01g13730.1	WD domain, G-beta repeat domain containing protein, expressed
	LOC_Os01g14950.1	importin subunit alpha, putative, expressed
	LOC_Os01g15270.1	expressed protein
	LOC_Os01g15630.1	zinc finger, C3HC4 type domain containing protein, expressed
	LOC_Os01g16890.3	ribosomal protein L7Ae, putative, expressed
	LOC_Os01g18630.1	aspartic proteinase oryzasin-1 precursor, putative, expressed
	LOC_Os01g22600.1	mitochondrial carrier protein, putative, expressed
	LOC_Os01g24780.1	cytochrome P450, putative, expressed
	LOC_Os01g26130.3	expressed protein
	LOC_Os01g31680.1	uncharacterized protein sll0194, putative, expressed
	LOC_Os01g31890.1	transposon protein, putative, unclassified, expressed
	LOC_Os01g32330.1	heavy metal-associated domain containing protein, expressed
	LOC_Os01g32380.1	expressed protein
	LOC_Os01g32439.1	expressed protein
	LOC_Os01g35460.1	retrotransposon protein, putative, unclassified
	LOC_Os01g36950.2	N-rich protein, putative, expressed
	LOC_Os01g37832.2	thioredoxin, putative, expressed
	LOC_Os01g38660.1	expressed protein
	LOC_Os01g38980.2	calmodulin-binding protein, putative, expressed
	LOC_Os01g40690.1	holocarboxylase synthetase, putative, expressed
	LOC_Os01g42190.1	heat shock protein DnaJ, putative, expressed
	LOC_Os01g43550.2	WRKY12, expressed
	LOC_Os01g45659.1	expressed protein
	LOC_Os01g45670.1	expressed protein
	LOC_Os01g45914.1	expressed protein
	LOC_Os01g46380.1	ketol-acid reductoisomerase, chloroplast precursor, putative, expressed
	LOC_Os01g46580.1	actin-related protein 2/3 complex subunit 2, putative, expressed
	LOC_Os01g46590.1	expressed protein
	LOC_Os01g46870.1	AP2 domain containing protein, expressed
	LOC_Os01g47190.1	phosphoglycerate mutase, putative, expressed
	LOC_Os01g47262.2	AMSH-like protease, putative, expressed
	LOC_Os01g47560.1	WRKY16, expressed
	LOC_Os01g47600.1	HMG1/2, putative, expressed
	LOC_Os01g48360.2	expressed protein
	LOC_Os01g48930.1	splicing factor-related, putative, expressed
	LOC_Os01g50030.1	CPuORF25 - conserved peptide uORF-containing transcript, expressed
	LOC_Os01g50616.1	phosphatidylinositol transfer, putative, expressed
	LOC_Os01g51330.1	expressed protein
	LOC_Os01g51860.1	violaxanthin de-epoxidase, putative, expressed
	LOC_Os01g52110.9	RING finger and CHY zinc finger domain-containing protein 1, putative, expressed
	LOC_Os01g53220.1	HSF-type DNA-binding domain containing protein, expressed
	LOC_Os01g53650.1	zinc finger CCCH type family protein, putative, expressed
	LOC_Os01g53730.1	expressed protein
	LOC_Os01g54430.1	plastocyanin-like domain containing protein, putative, expressed
	LOC_Os01g55160.1	expressed protein
	LOC_Os01g56010.1	serpin domain containing protein, putative, expressed
	LOC_Os01g56450.1	DUF567 domain containing protein, putative, expressed
	LOC_Os01g56610.1	homocysteine S-methyltransferase protein, putative, expressed
	LOC_Os01g56890.1	expressed protein
	LOC_Os01g57740.1	expressed protein
	LOC_Os01g58150.1	expressed protein
	LOC_Os01g58670.1	expressed protein
	LOC_Os01g59100.1	cytokinin-N-glucosyltransferase 1, putative, expressed
	LOC_Os01g59110.1	indole-3-acetate beta-glucosyltransferase, putative, expressed
	LOC_Os01g59190.1	expressed protein
	LOC_Os01g59200.1	DUF617 domain containing protein, expressed
	LOC_Os01g59530.1	OsCML1 - Calmodulin-related calcium sensor protein, expressed
	LOC_Os01g59910.1	OsFBX29 - F-box domain containing protein, expressed
	LOC_Os01g59950.1	pentatricopeptide repeat-containing protein, putative, expressed
	LOC_Os01g60309.1	retrotransposon protein, putative, Ty1-copia subclass, expressed
	LOC_Os01g60640.1	WRKY21, expressed
	LOC_Os01g62244.2	ubiquitin-conjugating enzyme, putative, expressed
	LOC_Os01g63210.1	SOUL heme-binding protein, putative, expressed
	LOC_Os01g64120.1	2Fe-2S iron-sulfur cluster binding domain containing protein, expressed
	LOC_Os01g64170.1	glycosyl hydrolases family 17, putative, expressed
	LOC_Os01g64670.3	soluble inorganic pyrophosphatase, putative, expressed
	LOC_Os01g64890.1	CorA-like magnesium transporter protein, putative, expressed
	LOC_Os01g65169.1	proton-dependent oligopeptide transport, putative, expressed
	LOC_Os01g66440.1	expressed protein
	LOC_Os01g67630.1	peptide transporter PTR2, putative, expressed
	LOC_Os01g67980.1	cysteine proteinase EP-B 1 precursor, putative, expressed
	LOC_Os01g68320.5	DEAD-box ATP-dependent RNA helicase 30, putative, expressed
	LOC_Os01g68450.1	expressed protein
	LOC_Os01g68960.1	expressed protein
	LOC_Os01g70470.1	expressed protein
	LOC_Os01g72009.1	expressed protein
	LOC_Os01g72520.1	phosphoesterase family protein, putative, expressed
	LOC_Os01g72610.1	glycosyltransferase, putative, expressed
	LOC_Os01g73500.1	expressed protein
	LOC_Os01g73900.1	DEAD-box ATP-dependent RNA helicase, putative, expressed
	LOC_Os01g74450.1	aquaporin protein, putative, expressed
	LOC_Os01g74670.1	expressed protein
	LOC_Os02g03070.1	SSE1, putative, expressed
	LOC_Os02g03230.1	membrane related protein CP5, putative, expressed
	LOC_Os02g04160.1	transcription elongation factor 1, putative, expressed
	LOC_Os02g04780.1	expressed protein
	LOC_Os02g05000.1	expressed protein
	LOC_Os02g06640.4	ubiquitin family protein, putative, expressed
	LOC_Os02g07690.1	VQ domain containing protein, putative, expressed
	LOC_Os02g07840.1	bZIP transcription factor domain containing protein, expressed
	LOC_Os02g07840.2
	LOC_Os02g08150.1	CCT/B-box zinc finger protein, putative, expressed
	LOC_Os02g09250.1	cytochrome P450 71D10, putative, expressed
	LOC_Os02g11859.1	expressed protein
	LOC_Os02g12654.2	expressed protein
	LOC_Os02g12660.1	protein kinase domain containing protein, putative, expressed
	LOC_Os02g15930.1	expressed protein
	LOC_Os02g16470.1	retrotransposon protein, putative, Ty1-copia subclass, expressed
	LOC_Os02g17850.1	TOM2B, putative, expressed
	LOC_Os02g21880.1	coiled-coil domain-containing protein, putative, expressed
	LOC_Os02g24210.1	expressed protein
	LOC_Os02g26700.3	cation transport regulator-like protein 1, putative, expressed
	LOC_Os02g26700.4
	LOC_Os02g26700.8
	LOC_Os02g28860.1	expressed protein
	LOC_Os02g29170.1	expressed protein
	LOC_Os02g30100.1	cytochrome P450, putative, expressed
	LOC_Os02g31867.1	expressed protein
	LOC_Os02g32350.1	TUDOR protein with multiple SNc domains, putative, expressed
	LOC_Os02g32590.1	HSF-type DNA-binding domain containing protein, expressed
	LOC_Os02g32750.2	glycosyltransferase, putative, expressed
	LOC_Os02g33070.1	expressed protein
	LOC_Os02g33090.1	expressed protein
	LOC_Os02g33680.1	U-box domain containing protein, expressed
	LOC_Os02g35950.1	RNA recognition motif containing protein, putative, expressed
	LOC_Os02g36300.1	zinc finger, C3HC4 type domain containing protein, expressed
	LOC_Os02g36510.1	ethylene-insensitive 3, putative, expressed
	LOC_Os02g36940.1	uncharacterized Cys-rich domain containing protein, putative, expressed
	LOC_Os02g37309.1	expressed protein
	LOC_Os02g37480.1	glycine-rich cell wall structural protein precursor, putative, expressed
	LOC_Os02g37490.1	glycine-rich cell wall structural protein precursor, putative, expressed
	LOC_Os02g38386.1	NBS-LRR disease resistance protein, putative, expressed
	LOC_Os02g38574.1	EMB2423, putative, expressed
	LOC_Os02g38980.4	bromodomain domain containing protein, expressed
	LOC_Os02g39030.1	transmembrane protein 17, putative, expressed
	LOC_Os02g39790.1	CPuORF9 - conserved peptide uORF-containing transcript, expressed
	LOC_Os02g39790.2
	LOC_Os02g41650.2	phenylalanine ammonia-lyase, putative, expressed
	LOC_Os02g41980.1	expressed protein
	LOC_Os02g42000.1	expressed protein
	LOC_Os02g42890.1	cytochrome b561, putative, expressed
	LOC_Os02g43810.1	expressed protein
	LOC_Os02g43820.1	AP2 domain containing protein, expressed
	LOC_Os02g43930.1	chaperone protein dnaJ, putative, expressed
	LOC_Os02g45000.1	expressed protein
	LOC_Os02g45750.1	protein kinase domain containing protein, expressed
	LOC_Os02g46610.1	zinc-binding protein, putative, expressed
	LOC_Os02g47200.1	transposon protein, putative, unclassified, expressed
	LOC_Os02g47470.1	cytochrome P450, putative, expressed
	LOC_Os02g48060.1	helix-loop-helix DNA-binding domain containing protein, expressed
	LOC_Os02g48640.1	expressed protein
	LOC_Os02g49580.1	expressed protein
	LOC_Os02g50810.1	expressed protein
	LOC_Os02g51930.1	cytokinin-O-glucosyltransferase 2, putative, expressed
	LOC_Os02g53660.1	expressed protein
	LOC_Os02g54730.1	transmembrane amino acid transporter protein, putative, expressed
	LOC_Os02g57660.1	phosphatidylinositol-4-phosphate 5-kinase, putative, expressed
	LOC_Os02g57660.2
	LOC_Os02g58090.1	PSP domain containing protein, expressed
	LOC_Os03g01016.2	expressed protein
	LOC_Os03g02420.1	KH domain containing protein, putative, expressed
	LOC_Os03g02590.2	peroxisomal biogenesis factor 11, putative, expressed
	LOC_Os03g04020.1	expansin precursor, putative, expressed
	LOC_Os03g04060.1	CHIT16 - Chitinase family protein precursor, expressed
	LOC_Os03g04660.1	cytochrome P450 86A1, putative, expressed
	LOC_Os03g04930.1	expressed protein
	LOC_Os03g05550.1	expressed protein
	LOC_Os03g05630.1	expressed protein
	LOC_Os03g05720.1	WD domain, G-beta repeat domain containing protein, expressed
	LOC_Os03g06170.1	hsp20/alpha crystallin family protein, putative, expressed
	LOC_Os03g06180.1	expressed protein
	LOC_Os03g08920.1	Zinc finger, C3HC4 type domain containing protein, expressed
	LOC_Os03g08970.1	expressed protein
	LOC_Os03g09880.1	AIR12, putative, expressed
	LOC_Os03g09970.1	sulfate transporter, putative, expressed
	LOC_Os03g11910.1	DnaK family protein, putative, expressed
	LOC_Os03g13770.1	tubulin, putative, expressed
	LOC_Os03g13840.2	senescence-associated protein, putative, expressed
	LOC_Os03g14050.1	thaumatin-like protein 1 precursor, putative, expressed
	LOC_Os03g14050.2
	LOC_Os03g14180.1	hsp20/alpha crystallin family protein, putative, expressed
	LOC_Os03g14370.1	ACT domain containing protein, expressed
	LOC_Os03g14570.1	expressed protein
	LOC_Os03g15720.1	expressed protein
	LOC_Os03g15920.1	expressed protein
	LOC_Os03g15960.1	hsp20/alpha crystallin family protein, putative, expressed
	LOC_Os03g16030.1	hsp20/alpha crystallin family protein, putative, expressed
	LOC_Os03g16110.1	Ser/Thr protein phosphatase family protein, putative, expressed
	LOC_Os03g16230.1	oxidoreductase, short chain dehydrogenase/reductase family protein, putative, expressed
	LOC_Os03g16920.1	DnaK family protein, putative, expressed
	LOC_Os03g17850.1	glycosyltransferase family 43 protein, putative, expressed
	LOC_Os03g18779.1	expressed protein
	LOC_Os03g19940.1	expressed protein
	LOC_Os03g19980.1	tetratricopeptide-like helical, putative, expressed
	LOC_Os03g20600.1	expressed protein
	LOC_Os03g21560.1	photosystem II 11 kD protein, putative, expressed
	LOC_Os03g22200.1	nodulin MtN3 family protein, putative, expressed
	LOC_Os03g22450.1	auxin response factor 75, putative, expressed
	LOC_Os03g25790.2	glycosyl hydrolases family 17 protein, expressed
	LOC_Os03g26210.3	helix-loop-helix DNA-binding domain containing protein, expressed
	LOC_Os03g27280.1	CAMK_CAMK_like.19 - CAMK includes calcium/calmodulin depedent protein kinases, expressed
	LOC_Os03g38730.1	peroxisomal membrane protein, putative, expressed
	LOC_Os03g38950.1	chloroplast post-illumination chlorophyll fluorescence increase protein, putative, expressed
	LOC_Os03g39760.1	cytochrome P450, putative, expressed
	LOC_Os03g42520.1	expressed protein
	LOC_Os03g42850.1	expressed protein
	LOC_Os03g44620.2	chaperone protein dnaJ, putative, expressed
	LOC_Os03g45370.1	sodium/calcium exchanger protein, putative, expressed
	LOC_Os03g46420.1	expressed protein
	LOC_Os03g49210.1	BRCA1 C Terminus domain containing protein, expressed
	LOC_Os03g49450.1	expressed protein
	LOC_Os03g49464.1	tetratricopeptide-like helical, putative, expressed
	LOC_Os03g49630.1	expressed protein
	LOC_Os03g50240.1	hypothetical protein
	LOC_Os03g50280.1	GLTP domain containing protein, putative, expressed
	LOC_Os03g51680.2	fanconi anemia L, putative, expressed
	LOC_Os03g52380.1	PIII5 - Proteinase inhibitor II family protein precursor, expressed
	LOC_Os03g52690.1	CBS domain containing membrane protein, putative, expressed
	LOC_Os03g53140.1	protein transport protein Sec23B, putative, expressed
	LOC_Os03g53170.1	pentatricopeptide, putative, expressed
	LOC_Os03g53610.1	late embryogenesis abundant protein D-34, putative, expressed
	LOC_Os03g53670.1	YT521-B-like family domain containing protein, expressed
	LOC_Os03g54050.2	anther-specific proline-rich protein APG precursor, putative, expressed
	LOC_Os03g55820.1	thioredoxin, putative, expressed
	LOC_Os03g55990.1	homeobox domain containing protein, expressed
	LOC_Os03g57690.1	aldehyde oxidase, putative, expressed
	LOC_Os03g57790.1	ubiquitin-conjugating enzyme, putative, expressed
	LOC_Os03g57900.1	zinc finger A20 and AN1 domain-containing stress-associated protein, putative, expressed
	LOC_Os03g58070.1	frigida, putative, expressed
	LOC_Os03g58764.1	OsFBDUF18 - F-box and DUF domain containing protein, expressed
	LOC_Os03g58850.1	uncharacterized PE-PGRS family protein PE_PGRS3 precursor, putative, expressed
	LOC_Os03g59360.1	remorin, putative, expressed
	LOC_Os03g59430.2	uncharacterized glycosyltransferase, putative, expressed
	LOC_Os03g60130.1	transcription elongation factor protein, putative, expressed
	LOC_Os03g60150.1	protein kinase domain containing protein, expressed
	LOC_Os03g60570.1	ZOS3-22 - C2H2 zinc finger protein, expressed
	LOC_Os03g60580.1	actin-depolymerizing factor, putative, expressed
	LOC_Os03g60760.1	expressed protein
	LOC_Os03g60920.1	Methyltransferase small domain containing protein, expressed
	LOC_Os03g61990.3	glycine-rich RNA-binding protein 7, putative, expressed
	LOC_Os03g63500.1	ATPase, AFG1 family domain containing protein, expressed
	LOC_Os03g64360.3	OsFBX113 - F-box domain containing protein, expressed
	LOC_Os04g01740.1	heat shock protein, putative, expressed
	LOC_Os04g02754.1	amidase family protein, putative, expressed
	LOC_Os04g08800.1	expressed protein
	LOC_Os04g10350.1	1-aminocyclopropane-1-carboxylate oxidase homolog 2, putative, expressed
	LOC_Os04g12499.1	amino acid transporter protein, putative, expressed
	LOC_Os04g15600.1	receptor kinase, putative, expressed
	LOC_Os04g17100.1	heavy metal-associated domain containing protein, expressed
	LOC_Os04g23580.1	xylosyltransferase, putative, expressed
	LOC_Os04g24140.1	ribose-5-phosphate isomerase A, putative, expressed
	LOC_Os04g24170.2	RNA recognition motif containing protein, putative, expressed
	LOC_Os04g25440.1	cytokinin-O-glucosyltransferase 2, putative, expressed
	LOC_Os04g25570.1	protein phosphatase 2C, putative, expressed
	LOC_Os04g30210.1	OsFBL15 - F-box domain and LRR containing protein, expressed
	LOC_Os04g32430.1	expressed protein
	LOC_Os04g36750.1	hsp20/alpha crystallin family protein, putative, expressed
	LOC_Os04g37430.1	lipoxygenase protein, putative, expressed
	LOC_Os04g40950.1	glyceraldehyde-3-phosphate dehydrogenase, putative, expressed
	LOC_Os04g41540.1	OsCML22 - Calmodulin-related calcium sensor protein, expressed
	LOC_Os04g41560.2	B-box zinc finger family protein, putative, expressed
	LOC_Os04g41870.1	expressed protein
	LOC_Os04g41875.1	oxidoreductase, short chain dehydrogenase/reductase domain containing protein, expressed
	LOC_Os04g41960.1	NADP-dependent oxidoreductase, putative, expressed
	LOC_Os04g43200.1	caleosin related protein, putative, expressed
	LOC_Os04g43800.1	phenylalanine ammonia-lyase, putative, expressed
	LOC_Os04g43820.1	expressed protein
	LOC_Os04g44870.1	C2 domain containing protein, putative, expressed
	LOC_Os04g44950.1	short-chain dehydrogenase/reductase, putative, expressed
	LOC_Os04g46660.1	cyclin, putative, expressed
	LOC_Os04g48460.1	cytochrome P450, putative, expressed
	LOC_Os04g49980.1	late embryogenesis abundant group 1, putative, expressed
	LOC_Os04g51250.1	expressed protein
	LOC_Os04g52180.1	expressed protein
	LOC_Os04g53680.1	cyclin, putative, expressed
	LOC_Os04g57300.1	phosphatidylinositol 3- and 4-kinase family protein, putative, expressed
	LOC_Os04g57590.1	DJ-1 family protein, putative, expressed
	LOC_Os04g57640.1	RCD1, putative, expressed
	LOC_Os04g57810.1	GA18008-PA, putative, expressed
	LOC_Os04g59520.1	anthranilate phosphoribosyltransferase, putative, expressed
	LOC_Os05g05930.1	peripheral-type benzodiazepine receptor, putative, expressed
	LOC_Os05g07690.3	thioredoxin, putative, expressed
	LOC_Os05g08420.1	expressed protein
	LOC_Os05g10754.3	expressed protein
	LOC_Os05g10940.1	metal cation transporter, putative, expressed
	LOC_Os05g11320.1	metallothionein-like protein 3B, putative, expressed
	LOC_Os05g18470.1	CRAL/TRIO domain containing protein, expressed
	LOC_Os05g19010.1	expressed protein
	LOC_Os05g24650.1	DUF567 domain containing protein, putative, expressed
	LOC_Os05g25350.1	TKL_IRAK_CrRLK1L-1.12 - The CrRLK1L-1 subfamily has homology to the CrRLK1L homolog, expressed
	LOC_Os05g26620.1	PROLM14 - Prolamin precursor, putative, expressed
	LOC_Os05g31020.1	eukaryotic peptide chain release factor subunit 1-1, putative, expressed
	LOC_Os05g31670.1	AWPM-19-like membrane family protein, putative, expressed
	LOC_Os05g32970.1	expressed protein
	LOC_Os05g34830.1	No apical meristem protein, putative, expressed
	LOC_Os05g35110.1	OsFBL22 - F-box domain and LRR containing protein, expressed
	LOC_Os05g35360.1	beta-galactosidase 7 precursor, putative, expressed
	LOC_Os05g37730.1	MYB family transcription factor, putative, expressed
	LOC_Os05g37950.1	guanylyl cyclase, putative, expressed
	LOC_Os05g38040.4	expressed protein
	LOC_Os05g38530.1	DnaK family protein, putative, expressed
	LOC_Os05g38660.1	expressed protein
	LOC_Os05g38880.1	expressed protein
	LOC_Os05g38940.1	expressed protein
	LOC_Os05g39000.1	KIP1, putative, expressed
	LOC_Os05g41930.2	N-rich protein, putative, expressed
	LOC_Os05g43840.1	CAMK_KIN1/SNF1/Nim1_like.25 - CAMK includes calcium/calmodulin depedent protein kinases, expressed
	LOC_Os05g44170.1	cyclic phosphodiesterase, putative, expressed
	LOC_Os05g46020.1	WRKY7, expressed
	LOC_Os05g46340.1	expressed protein
	LOC_Os05g46720.1	phosphatidylinositol transfer, putative, expressed
	LOC_Os05g48070.1	expressed protein
	LOC_Os05g48650.1	transcription factor HBP-1b, putative, expressed
	LOC_Os05g48800.3	drought induced 19 protein, putative, expressed
	LOC_Os05g48930.1	OsGrx_S2 - glutaredoxin subgroup III, expressed
	LOC_Os05g49300.1	iron-sulfur cluster assembly enzyme ISCU, mitochondrial precursor, putative, expressed
	LOC_Os05g49730.1	protein phosphatase 2C, putative, expressed
	LOC_Os05g50640.1	transposon protein, putative, unclassified, expressed
	LOC_Os05g50710.1	late embryogenesis abundant protein, putative, expressed
	LOC_Os05g51590.1	N-rich protein, putative, expressed
	LOC_Os06g02040.1	late embryogenesis abundant group 1, putative, expressed
	LOC_Os06g03670.1	dehydration-responsive element-binding protein, putative, expressed
	LOC_Os06g04020.1	histone H1, putative, expressed
	LOC_Os06g04230.1	expressed protein
	LOC_Os06g04240.1	expressed protein
	LOC_Os06g04330.1	expressed protein
	LOC_Os06g04340.1	expressed protein
	LOC_Os06g04480.1	expressed protein
	LOC_Os06g04780.1	coiled-coil domain-containing protein 97, putative, expressed
	LOC_Os06g04920.1	zinc finger family protein, putative, expressed
	LOC_Os06g05440.1	expressed protein
	LOC_Os06g08910.2	glutamate receptor 2.8 precursor, putative, expressed
	LOC_Os06g09330.1	ubiquitin-conjugating enzyme, putative, expressed
	LOC_Os06g09570.1	nucleolar GTP-binding protein 1, putative, expressed
	LOC_Os06g10109.1	expressed protein
	LOC_Os06g10200.2	adenylate kinase, putative, expressed
	LOC_Os06g11790.1	TLD family protein, putative, expressed
	LOC_Os06g11812.1	wound/stress protein, putative, expressed
	LOC_Os06g15430.1	expressed protein
	LOC_Os06g20080.1	expressed protein
	LOC_Os06g21330.1	ABB1 - Ankyrin repeat region with 2 Bric-a-Brac, Tramtrack, Broad Complex BTB domains, expressed
	LOC_Os06g21910.1	late embryogenesis abundant group 1, putative, expressed
	LOC_Os06g22340.1	cytochrome P450, putative, expressed
	LOC_Os06g23350.1	late embryogenesis abundant protein D-34, putative, expressed
	LOC_Os06g24420.1	transposon protein, putative, CACTA, En/Spm sub-class, expressed
	LOC_Os06g28124.1	glycosyltransferase, putative, expressed
	LOC_Os06g33549.1	protein phosphatase 2C, putative, expressed
	LOC_Os06g35940.1	osFTL12 FT-Like12 homologous to Flowering Locus T gene; contains Pfam profile PF01161: Phosphatidylethanolamine-binding protein, expressed
	LOC_Os06g37010.2	metal cation transporter, putative, expressed
	LOC_Os06g40050.1	mitochondrial carrier protein, putative, expressed
	LOC_Os06g41010.1	zinc finger A20 and AN1 domain-containing stress-associated protein, putative, expressed
	LOC_Os06g41360.2	phosphoribosyl transferase, putative, expressed
	LOC_Os06g43270.1	protein kinase domain containing protein, expressed
	LOC_Os06g43870.2	expressed protein
	LOC_Os06g44190.1	expressed protein
	LOC_Os06g45070.2	diphthamide biosynthesis protein 3, putative, expressed
	LOC_Os06g45850.2	OTU-like cysteine protease family protein, putative, expressed
	LOC_Os06g46740.1	early nodulin 20 precursor, putative, expressed
	LOC_Os06g46754.2	RIC10, putative, expressed
	LOC_Os06g47470.1	TKL_IRAK_DUF26-lh.2 - DUF26 kinases have homology to DUF26 containing loci, expressed
	LOC_Os06g47970.1	expressed protein
	LOC_Os06g48060.1	ABC transporter, ATP-binding protein, putative, expressed
	LOC_Os06g48210.1	DEAD-box ATP-dependent RNA helicase, putative, expressed
	LOC_Os06g48300.1	protein phosphatase 2C, putative, expressed
	LOC_Os06g48310.1	RNA recognition motif containing protein, expressed
	LOC_Os06g48480.1	retrotransposon protein, putative, Ty3-gypsy subclass
	LOC_Os06g48500.1	expressed protein
	LOC_Os06g48750.3	DEAD-box ATP-dependent RNA helicase, putative, expressed
	LOC_Os06g49500.2	integral membrane protein, putative, expressed
	LOC_Os07g01920.1	nucleolar GTP-binding protein 1, putative, expressed
	LOC_Os07g02980.1	expressed protein
	LOC_Os07g03200.1	phytosulfokines precursor, putative, expressed
	LOC_Os07g05260.1	expressed protein
	LOC_Os07g05880.1	OsFBK18 - F-box domain and kelch repeat containing protein, expressed
	LOC_Os07g08669.1	expressed protein
	LOC_Os07g08760.1	START domain containing protein, putative, expressed
	LOC_Os07g09814.1	OsFBX221 - F-box domain containing protein, expressed
	LOC_Os07g10780.1	remorin, putative, expressed
	LOC_Os07g18960.1	GCRP14 - Glycine and cysteine rich family protein precursor, putative, expressed
	LOC_Os07g27120.4	expressed protein
	LOC_Os07g27620.1	hypothetical protein
	LOC_Os07g29760.1	cysteine proteinase A494 precursor, putative, expressed
	LOC_Os07g31870.1	expressed protein
	LOC_Os07g32050.1	expressed protein
	LOC_Os07g33230.1	expressed protein
	LOC_Os07g34589.3	translation initiation factor SUI1, putative, expressed
	LOC_Os07g34589.6
	LOC_Os07g34640.2	pyruvate Pi dikinase regulatory protein, putative, expressed
	LOC_Os07g35260.1	TKL_IRAK_DUF26-lc.9 - DUF26 kinases have homology to DUF26 containing loci, expressed
	LOC_Os07g35680.1	TKL_IRAK_DUF26-lc22 - DUF26 kinases have homology to DUF26 containing loci, expressed
	LOC_Os07g38960.2	chlorophyll A-B binding protein, putative, expressed
	LOC_Os07g42910.1	cytochrome c oxidase subunit, putative, expressed
	LOC_Os07g44970.1	XPA-binding protein 2, putative, expressed
	LOC_Os07g46320.1	uncharacterized UPF0114 domain containing protein, expressed
	LOC_Os07g46360.1	glyoxalase family protein, putative, expressed
	LOC_Os07g46550.1	annexin, putative, expressed
	LOC_Os07g46760.1	RNA recognition motif containing protein, putative, expressed
	LOC_Os07g46990.1	copper/zinc superoxide dismutase, putative, expressed
	LOC_Os07g47580.2	ribosomal protein, putative, expressed
	LOC_Os07g47840.1	expressed protein
	LOC_Os07g48500.1	stress responsive protein, putative, expressed
	LOC_Os07g48630.2	ethylene-insensitive 3, putative, expressed
	LOC_Os07g49470.1	protein kinase APK1B, chloroplast precursor, putative, expressed
	LOC_Os08g01370.1	expressed protein
	LOC_Os08g04000.1	expressed protein
	LOC_Os08g05470.1	expressed protein
	LOC_Os08g06050.1	OsTOP6A2 - Topoisomerase 6 subunit A homolog 2, expressed
	LOC_Os08g10630.1	metal cation transporter, putative, expressed
	LOC_Os08g19374.2	expressed protein
	LOC_Os08g28710.1	receptor protein kinase CRINKLY4 precursor, putative, expressed
	LOC_Os08g29720.2	mitochondrial carrier protein, putative, expressed
	LOC_Os08g31810.3	RNA recognition motif containing protein, putative, expressed
	LOC_Os08g35930.1	OsFBL50 - F-box domain and LRR containing protein, expressed
	LOC_Os08g36774.1	zinc finger family protein, putative, expressed
	LOC_Os08g37605.1	riboflavin biosynthesis protein ribAB, chloroplast precursor, putative, expressed
	LOC_Os08g38570.1	WD domain, G-beta repeat domain containing protein, expressed
	LOC_Os08g39060.1	F-box protein At-B, putative, expressed
	LOC_Os08g41780.1	triacylglycerol lipase precursor, putative, expressed
	LOC_Os08g42440.1	CCT/B-box zinc finger protein, putative, expressed
	LOC_Os08g42590.1	mtN19, putative, expressed
	LOC_Os08g42920.1	60S ribosomal protein L7, putative, expressed
	LOC_Os08g42940.1	expressed protein
	LOC_Os08g43230.1	TraB family protein, putative, expressed
	LOC_Os08g43390.1	cytochrome P450, putative, expressed
	LOC_Os08g43440.1	cytochrome P450, putative, expressed
	LOC_Os08g44520.1	peptidyl-prolyl cis-trans isomerase, putative, expressed
	LOC_Os08g45010.1	ABC transporter, ATP-binding protein, putative, expressed
	LOC_Os09g04100.1	expressed protein
	LOC_Os09g04300.3	expressed protein
	LOC_Os09g08280.1	expressed protein
	LOC_Os09g09930.1	heavy metal transport/detoxification protein, putative, expressed
	LOC_Os09g11005.1	expressed protein
	LOC_Os09g14670.1	phosphoenolpyruvate carboxylase, putative, expressed
	LOC_Os09g15644.1	expressed protein
	LOC_Os09g15660.1	expressed protein
	LOC_Os09g15670.1	protein phosphatase 2C, putative, expressed
	LOC_Os09g18560.1	expressed protein
	LOC_Os09g20440.1	succinate dehydrogenase and fumarate reductase iron-sulfur protein, expressed
	LOC_Os09g23370.1	proline-rich protein 6, putative, expressed
	LOC_Os09g24580.1	EF hand family protein, putative, expressed
	LOC_Os09g24954.2	double-stranded RNA binding motif containing protein, expressed
	LOC_Os09g25934.2	expressed protein
	LOC_Os09g26620.1	auxin-repressed protein, putative, expressed
	LOC_Os09g26620.3
	LOC_Os09g27010.1	tyrosine protein kinase domain containing protein, putative, expressed
	LOC_Os09g27240.1	mitochondrial carrier protein, putative, expressed
	LOC_Os09g27680.1	expressed protein
	LOC_Os09g29890.1	phosphatidylinositol 3- and 4-kinase family protein, putative, expressed
	LOC_Os09g29960.1	dof zinc finger domain containing protein, putative, expressed
	LOC_Os09g30300.1	expressed protein
	LOC_Os09g30400.1	WRKY90, expressed
	LOC_Os09g30414.1	aspartic proteinase nepenthesin-2 precursor, putative, expressed
	LOC_Os09g30438.1	expressed protein
	LOC_Os09g30490.1	EF hand family protein, expressed
	LOC_Os09g31190.1	slowmo homolog, putative, expressed
	LOC_Os09g31360.1	expressed protein
	LOC_Os09g32095.1	expressed protein
	LOC_Os09g33550.1	CCT/B-box zinc finger protein, putative, expressed
	LOC_Os09g34214.1	UDP-glucoronosyl and UDP-glucosyl transferase domain containing protein, expressed
	LOC_Os09g34910.1	DEAD-box ATP-dependent RNA helicase 7, putative, expressed
	LOC_Os09g35940.1	cytochrome P450, putative, expressed
	LOC_Os09g37940.1	expressed protein
	LOC_Os09g38960.2	potassium transporter, putative, expressed
	LOC_Os09g39940.1	plastocyanin-like domain containing protein, putative, expressed
	LOC_Os10g05680.2	expressed protein
	LOC_Os10g06510.1	cyclin-dependent kinase G-1, putative, expressed
	LOC_Os10g06600.1	expressed protein
	LOC_Os10g09240.1	expressed protein
	LOC_Os10g10434.1	dimethyladenosine transferase, putative, expressed
	LOC_Os10g21790.1	dehydration stress-induced protein, putative, expressed
	LOC_Os10g25360.1	signal peptide peptidase domain containing protein, expressed
	LOC_Os10g30560.1	UDP-glucoronosyl and UDP-glucosyl transferase domain containing protein, expressed
	LOC_Os10g31440.1	retrotransposon protein, putative, unclassified, expressed
	LOC_Os10g33620.1	ubiquitin family protein, putative, expressed
	LOC_Os10g35070.1	alpha-galactosidase precursor, putative, expressed
	LOC_Os10g35070.2
	LOC_Os10g35070.4
	LOC_Os10g36180.1	expressed protein
	LOC_Os10g36680.1	ubiquitin carboxyl-terminal hydrolase, family 1, putative, expressed
	LOC_Os10g37110.1	transposon protein, putative, unclassified, expressed
	LOC_Os10g37880.3	oxidoreductase, putative, expressed
	LOC_Os10g38630.2	glutathione S-transferase, putative, expressed
	LOC_Os10g38780.1	glutathione S-transferase, putative, expressed
	LOC_Os10g39610.1	expressed protein
	LOC_Os10g42190.1	leucine rich repeat containing protein, expressed
	LOC_Os11g01510.2	ubiquitin-activating enzyme, putative, expressed
	LOC_Os11g01530.2	ferritin-1, chloroplast precursor, putative, expressed
	LOC_Os11g01880.1	expressed protein
	LOC_Os11g03720.1	expressed protein
	LOC_Os11g05170.1	expressed protein
	LOC_Os11g05394.1	nucampholin, putative, expressed
	LOC_Os11g06850.1	hypothetical protein
	LOC_Os11g18044.1	peptide transporter PTR2, putative, expressed
	LOC_Os11g20179.1	expressed protein
	LOC_Os11g22290.1	retrotransposon protein, putative, unclassified
	LOC_Os11g26750.1	dehydrin, putative, expressed
	LOC_Os11g26760.1	dehydrin, putative, expressed
	LOC_Os11g26780.1	dehydrin, putative, expressed
	LOC_Os11g30910.1	sulfotransferase domain containing protein, expressed
	LOC_Os11g32890.1	expressed protein
	LOC_Os11g34810.1	expressed protein
	LOC_Os11g40570.3	plant viral response family protein, putative, expressed
	LOC_Os11g43790.1	DUF581 domain containing protein, expressed
	LOC_Os11g43900.1	translationally-controlled tumor protein, putative, expressed
	LOC_Os11g47830.1	RNA recognition motif containing protein, expressed
	LOC_Os12g01940.1	expressed protein
	LOC_Os12g05230.1	ATP-dependent RNA helicase, putative, expressed
	LOC_Os12g06510.2	calcineurin B, putative, expressed
	LOC_Os12g07060.1	chaperone protein dnaJ, putative, expressed
	LOC_Os12g07280.1	ZOS12-02 - C2H2 zinc finger protein, expressed
	LOC_Os12g08020.1	expressed protein
	LOC_Os12g08680.1	expressed protein
	LOC_Os12g08730.1	thioredoxin, putative, expressed
	LOC_Os12g13445.1	expressed protein
	LOC_Os12g35890.1	FAD dependent oxidoreductase domain containing protein, expressed
	LOC_Os12g36880.1	pathogenesis-related Bet v I family protein, putative, expressed
	LOC_Os12g38210.1	spotted leaf 11, putative, expressed
	LOC_Os12g39200.2	seed maturation protein PM23, putative, expressed
	LOC_Os12g39650.1	tubulin, putative, expressed
	LOC_Os12g41715.1	DEAD-box ATP-dependent RNA helicase, putative, expressed
	LOC_Os12g43100.1	deoxyhypusine hydroxylase, putative, expressed
	LOC_Os12g43140.1	late embryogenesis abundant protein D-34, putative, expressed

## Sheet: Table S3
	Table S3. Candidates of long-lived mRNAs required for germination corresponding to the GO term 'cellular metabolic process'
	Locus	Annotation
	LOC_Os01g03060.3	splicing factor, putative, expressed
	LOC_Os01g04330.1	OsCML16 - Calmodulin-related calcium sensor protein, expressed
	LOC_Os01g04460.1	Ser/Thr protein kinase, putative, expressed
	LOC_Os01g08320.1	OsIAA1 - Auxin-responsive Aux/IAA gene family member, expressed
	LOC_Os01g09300.3	oxidoreductase, putative, expressed
	LOC_Os01g16890.3	ribosomal protein L7Ae, putative, expressed
	LOC_Os01g24780.1	cytochrome P450, putative, expressed
	LOC_Os01g43550.2	WRKY12, expressed
	LOC_Os01g46870.1	AP2 domain containing protein, expressed
	LOC_Os01g47560.1	WRKY16, expressed
	LOC_Os01g48930.1	splicing factor-related, putative, expressed
	LOC_Os01g53220.1	HSF-type DNA-binding domain containing protein, expressed
	LOC_Os01g53650.1	zinc finger CCCH type family protein, putative, expressed
	LOC_Os01g59100.1	cytokinin-N-glucosyltransferase 1, putative, expressed
	LOC_Os01g59110.1	indole-3-acetate beta-glucosyltransferase, putative, expressed
	LOC_Os01g59530.1	OsCML1 - Calmodulin-related calcium sensor protein, expressed
	LOC_Os01g60640.1	WRKY21, expressed
	LOC_Os01g62244.2	ubiquitin-conjugating enzyme, putative, expressed
	LOC_Os02g06640.4	ubiquitin family protein, putative, expressed
	LOC_Os02g07840.1	bZIP transcription factor domain containing protein, expressed
	LOC_Os02g07840.2
	LOC_Os02g08150.1	CCT/B-box zinc finger protein, putative, expressed
	LOC_Os02g09250.1	cytochrome P450 71D10, putative, expressed
	LOC_Os02g12660.1	protein kinase domain containing protein, putative, expressed
	LOC_Os02g30100.1	cytochrome P450, putative, expressed
	LOC_Os02g32590.1	HSF-type DNA-binding domain containing protein, expressed
	LOC_Os02g36510.1	ethylene-insensitive 3, putative, expressed
	LOC_Os02g41980.1	expressed protein
	LOC_Os02g42000.1	expressed protein
	LOC_Os02g43820.1	AP2 domain containing protein, expressed
	LOC_Os02g45750.1	protein kinase domain containing protein, expressed
	LOC_Os02g47470.1	cytochrome P450, putative, expressed
	LOC_Os02g48060.1	helix-loop-helix DNA-binding domain containing protein, expressed
	LOC_Os02g51930.1	cytokinin-O-glucosyltransferase 2, putative, expressed
	LOC_Os02g58090.1	PSP domain containing protein, expressed
	LOC_Os03g04660.1	cytochrome P450 86A1, putative, expressed
	LOC_Os03g17850.1	glycosyltransferase family 43 protein, putative, expressed
	LOC_Os03g22450.1	auxin response factor 75, putative, expressed
	LOC_Os03g26210.3	helix-loop-helix DNA-binding domain containing protein, expressed
	LOC_Os03g27280.1	CAMK_CAMK_like.19 - CAMK includes calcium/calmodulin depedent protein kinases, expressed
	LOC_Os03g39760.1	cytochrome P450, putative, expressed
	LOC_Os03g55990.1	homeobox domain containing protein, expressed
	LOC_Os03g57790.1	ubiquitin-conjugating enzyme, putative, expressed
	LOC_Os03g60130.1	transcription elongation factor protein, putative, expressed
	LOC_Os03g60150.1	protein kinase domain containing protein, expressed
	LOC_Os03g60570.1	ZOS3-22 - C2H2 zinc finger protein, expressed
	LOC_Os03g61990.3	glycine-rich RNA-binding protein 7, putative, expressed
	LOC_Os04g10350.1	1-aminocyclopropane-1-carboxylate oxidase homolog 2, putative, expressed
	LOC_Os04g25440.1	cytokinin-O-glucosyltransferase 2, putative, expressed
	LOC_Os04g25570.1	protein phosphatase 2C, putative, expressed
	LOC_Os04g40950.1	glyceraldehyde-3-phosphate dehydrogenase, putative, expressed
	LOC_Os04g41540.1	OsCML22 - Calmodulin-related calcium sensor protein, expressed
	LOC_Os04g41560.2	B-box zinc finger family protein, putative, expressed
	LOC_Os04g48460.1	cytochrome P450, putative, expressed
	LOC_Os04g57300.1	phosphatidylinositol 3- and 4-kinase family protein, putative, expressed
	LOC_Os05g24650.1	DUF567 domain containing protein, putative, expressed
	LOC_Os05g25350.1	TKL_IRAK_CrRLK1L-1.12 - The CrRLK1L-1 subfamily has homology to the CrRLK1L homolog, expressed
	LOC_Os05g31020.1	eukaryotic peptide chain release factor subunit 1-1, putative, expressed
	LOC_Os05g34830.1	No apical meristem protein, putative, expressed
	LOC_Os05g37730.1	MYB family transcription factor, putative, expressed
	LOC_Os05g43840.1	CAMK_KIN1/SNF1/Nim1_like.25 - CAMK includes calcium/calmodulin depedent protein kinases, expressed
	LOC_Os05g44170.1	cyclic phosphodiesterase, putative, expressed
	LOC_Os05g46020.1	WRKY7, expressed
	LOC_Os05g49730.1	protein phosphatase 2C, putative, expressed
	LOC_Os06g03670.1	dehydration-responsive element-binding protein, putative, expressed
	LOC_Os06g04020.1	histone H1, putative, expressed
	LOC_Os06g22340.1	cytochrome P450, putative, expressed
	LOC_Os06g33549.1	protein phosphatase 2C, putative, expressed
	LOC_Os06g41360.2	phosphoribosyl transferase, putative, expressed
	LOC_Os06g43270.1	protein kinase domain containing protein, expressed
	LOC_Os06g47470.1	TKL_IRAK_DUF26-lh.2 - DUF26 kinases have homology to DUF26 containing loci, expressed
	LOC_Os06g48300.1	protein phosphatase 2C, putative, expressed
	LOC_Os07g33230.1	expressed protein
	LOC_Os07g34589.3	translation initiation factor SUI1, putative, expressed
	LOC_Os07g34589.6
	LOC_Os07g35260.1	TKL_IRAK_DUF26-lc.9 - DUF26 kinases have homology to DUF26 containing loci, expressed
	LOC_Os07g35680.1	TKL_IRAK_DUF26-lc22 - DUF26 kinases have homology to DUF26 containing loci, expressed
	LOC_Os07g38960.2	chlorophyll A-B binding protein, putative, expressed
	LOC_Os07g44970.1	XPA-binding protein 2, putative, expressed
	LOC_Os07g47580.2	ribosomal protein, putative, expressed
	LOC_Os07g48630.2	ethylene-insensitive 3, putative, expressed
	LOC_Os07g49470.1	protein kinase APK1B, chloroplast precursor, putative, expressed
	LOC_Os08g06050.1	OsTOP6A2 - Topoisomerase 6 subunit A homolog 2, expressed
	LOC_Os08g28710.1	receptor protein kinase CRINKLY4 precursor, putative, expressed
	LOC_Os08g42440.1	CCT/B-box zinc finger protein, putative, expressed
	LOC_Os08g42920.1	60S ribosomal protein L7, putative, expressed
	LOC_Os08g43390.1	cytochrome P450, putative, expressed
	LOC_Os08g43440.1	cytochrome P450, putative, expressed
	LOC_Os08g44520.1	peptidyl-prolyl cis-trans isomerase, putative, expressed
	LOC_Os09g14670.1	phosphoenolpyruvate carboxylase, putative, expressed
	LOC_Os09g15670.1	protein phosphatase 2C, putative, expressed
	LOC_Os09g24954.2	double-stranded RNA binding motif containing protein, expressed
	LOC_Os09g27010.1	tyrosine protein kinase domain containing protein, putative, expressed
	LOC_Os09g29890.1	phosphatidylinositol 3- and 4-kinase family protein, putative, expressed
	LOC_Os09g29960.1	dof zinc finger domain containing protein, putative, expressed
	LOC_Os09g30400.1	WRKY90, expressed
	LOC_Os09g33550.1	CCT/B-box zinc finger protein, putative, expressed
	LOC_Os09g34214.1	UDP-glucoronosyl and UDP-glucosyl transferase domain containing protein, expressed
	LOC_Os09g35940.1	cytochrome P450, putative, expressed
	LOC_Os10g06510.1	cyclin-dependent kinase G-1, putative, expressed
	LOC_Os10g10434.1	dimethyladenosine transferase, putative, expressed
	LOC_Os10g30560.1	UDP-glucoronosyl and UDP-glucosyl transferase domain containing protein, expressed
	LOC_Os10g33620.1	ubiquitin family protein, putative, expressed
	LOC_Os10g37880.3	oxidoreductase, putative, expressed
	LOC_Os10g42190.1	leucine rich repeat containing protein, expressed
	LOC_Os11g05394.1	nucampholin, putative, expressed
	LOC_Os11g47830.1	RNA recognition motif containing protein, expressed
	LOC_Os12g07280.1	ZOS12-02 - C2H2 zinc finger protein, expressed

## Sheet: Table S4
	Table S4. Candidates of long-lived mRNAs required for germination corresponding to the GO term 'protein metabolic process'
	Locus	Annotation
	LOC_Os01g04330.1	OsCML16 - Calmodulin-related calcium sensor protein, expressed
	LOC_Os01g04460.1	Ser/Thr protein kinase, putative, expressed
	LOC_Os01g08320.1	OsIAA1 - Auxin-responsive Aux/IAA gene family member, expressed
	LOC_Os01g12660.1	AAA-type ATPase family protein, putative, expressed
	LOC_Os01g16890.3	ribosomal protein L7Ae, putative, expressed
	LOC_Os01g42190.1	heat shock protein DnaJ, putative, expressed
	LOC_Os01g47262.2	AMSH-like protease, putative, expressed
	LOC_Os01g48930.1	splicing factor-related, putative, expressed
	LOC_Os01g59530.1	OsCML1 - Calmodulin-related calcium sensor protein, expressed
	LOC_Os01g62244.2	ubiquitin-conjugating enzyme, putative, expressed
	LOC_Os01g67980.1	cysteine proteinase EP-B 1 precursor, putative, expressed
	LOC_Os02g06640.4	ubiquitin family protein, putative, expressed
	LOC_Os02g12660.1	protein kinase domain containing protein, putative, expressed
	LOC_Os02g41980.1	expressed protein
	LOC_Os02g43930.1	chaperone protein dnaJ, putative, expressed
	LOC_Os02g45750.1	protein kinase domain containing protein, expressed
	LOC_Os03g11910.1	DnaK family protein, putative, expressed
	LOC_Os03g16920.1	DnaK family protein, putative, expressed
	LOC_Os03g17850.1	glycosyltransferase family 43 protein, putative, expressed
	LOC_Os03g27280.1	CAMK_CAMK_like.19 - CAMK includes calcium/calmodulin depedent protein kinases, expressed
	LOC_Os03g44620.2	chaperone protein dnaJ, putative, expressed
	LOC_Os03g57790.1	ubiquitin-conjugating enzyme, putative, expressed
	LOC_Os03g60150.1	protein kinase domain containing protein, expressed
	LOC_Os04g01740.1	heat shock protein, putative, expressed
	LOC_Os04g25570.1	protein phosphatase 2C, putative, expressed
	LOC_Os04g30210.1	OsFBL15 - F-box domain and LRR containing protein, expressed
	LOC_Os04g41540.1	OsCML22 - Calmodulin-related calcium sensor protein, expressed
	LOC_Os04g57300.1	phosphatidylinositol 3- and 4-kinase family protein, putative, expressed
	LOC_Os05g24650.1	DUF567 domain containing protein, putative, expressed
	LOC_Os05g25350.1	TKL_IRAK_CrRLK1L-1.12 - The CrRLK1L-1 subfamily has homology to the CrRLK1L homolog, expressed
	LOC_Os05g31020.1	eukaryotic peptide chain release factor subunit 1-1, putative, expressed
	LOC_Os05g35110.1	OsFBL22 - F-box domain and LRR containing protein, expressed
	LOC_Os05g38530.1	DnaK family protein, putative, expressed
	LOC_Os05g43840.1	CAMK_KIN1/SNF1/Nim1_like.25 - CAMK includes calcium/calmodulin depedent protein kinases, expressed
	LOC_Os05g49730.1	protein phosphatase 2C, putative, expressed
	LOC_Os06g04020.1	histone H1, putative, expressed
	LOC_Os06g09330.1	ubiquitin-conjugating enzyme, putative, expressed
	LOC_Os06g33549.1	protein phosphatase 2C, putative, expressed
	LOC_Os06g43270.1	protein kinase domain containing protein, expressed
	LOC_Os06g47470.1	TKL_IRAK_DUF26-lh.2 - DUF26 kinases have homology to DUF26 containing loci, expressed
	LOC_Os06g48300.1	protein phosphatase 2C, putative, expressed
	LOC_Os07g29760.1	cysteine proteinase A494 precursor, putative, expressed
	LOC_Os07g33230.1	expressed protein
	LOC_Os07g34589.3	translation initiation factor SUI1, putative, expressed
	LOC_Os07g34589.6
	LOC_Os07g35260.1	TKL_IRAK_DUF26-lc.9 - DUF26 kinases have homology to DUF26 containing loci, expressed
	LOC_Os07g35680.1	TKL_IRAK_DUF26-lc22 - DUF26 kinases have homology to DUF26 containing loci, expressed
	LOC_Os07g47580.2	ribosomal protein, putative, expressed
	LOC_Os07g49470.1	protein kinase APK1B, chloroplast precursor, putative, expressed
	LOC_Os08g28710.1	receptor protein kinase CRINKLY4 precursor, putative, expressed
	LOC_Os08g39060.1	F-box protein At-B, putative, expressed
	LOC_Os08g42920.1	60S ribosomal protein L7, putative, expressed
	LOC_Os08g44520.1	peptidyl-prolyl cis-trans isomerase, putative, expressed
	LOC_Os09g15670.1	protein phosphatase 2C, putative, expressed
	LOC_Os09g27010.1	tyrosine protein kinase domain containing protein, putative, expressed
	LOC_Os09g29890.1	phosphatidylinositol 3- and 4-kinase family protein, putative, expressed
	LOC_Os09g30414.1	aspartic proteinase nepenthesin-2 precursor, putative, expressed
	LOC_Os10g06510.1	cyclin-dependent kinase G-1, putative, expressed
	LOC_Os10g25360.1	signal peptide peptidase domain containing protein, expressed
	LOC_Os10g33620.1	ubiquitin family protein, putative, expressed
	LOC_Os10g42190.1	leucine rich repeat containing protein, expressed
	LOC_Os11g01510.2	ubiquitin-activating enzyme, putative, expressed
	LOC_Os11g05394.1	nucampholin, putative, expressed
	LOC_Os12g07060.1	chaperone protein dnaJ, putative, expressed
	LOC_Os12g38210.1	spotted leaf 11, putative, expressed

## Sheet: Table S5
	Table S5. Candidates of long-lived mRNAs required for germination corresponding to the GO term ‘response to abiotic stimulus’
	Locus	Annotation
	LOC_Os01g04330.1	OsCML16 - Calmodulin-related calcium sensor protein, expressed
	LOC_Os01g04340.1	hsp20/alpha crystallin family protein, putative, expressed
	LOC_Os01g04360.1	hsp20/alpha crystallin family protein, putative, expressed
	LOC_Os01g12580.1	late embryogenesis abundant protein, putative, expressed
	LOC_Os01g24780.1	cytochrome P450, putative, expressed
	LOC_Os01g46870.1	AP2 domain containing protein, expressed
	LOC_Os01g59100.1	cytokinin-N-glucosyltransferase 1, putative, expressed
	LOC_Os01g59110.1	indole-3-acetate beta-glucosyltransferase, putative, expressed
	LOC_Os01g59530.1	OsCML1 - Calmodulin-related calcium sensor protein, expressed
	LOC_Os01g67980.1	cysteine proteinase EP-B 1 precursor, putative, expressed
	LOC_Os02g09250.1	cytochrome P450 71D10, putative, expressed
	LOC_Os02g30100.1	cytochrome P450, putative, expressed
	LOC_Os02g35950.1	RNA recognition motif containing protein, putative, expressed
	LOC_Os02g43820.1	AP2 domain containing protein, expressed
	LOC_Os02g47470.1	cytochrome P450, putative, expressed
	LOC_Os02g51930.1	cytokinin-O-glucosyltransferase 2, putative, expressed
	LOC_Os03g04660.1	cytochrome P450 86A1, putative, expressed
	LOC_Os03g06170.1	hsp20/alpha crystallin family protein, putative, expressed
	LOC_Os03g11910.1	DnaK family protein, putative, expressed
	LOC_Os03g14180.1	hsp20/alpha crystallin family protein, putative, expressed
	LOC_Os03g15960.1	hsp20/alpha crystallin family protein, putative, expressed
	LOC_Os03g16030.1	hsp20/alpha crystallin family protein, putative, expressed
	LOC_Os03g16920.1	DnaK family protein, putative, expressed
	LOC_Os03g27280.1	CAMK_CAMK_like.19 - CAMK includes calcium/calmodulin depedent protein kinases, expressed
	LOC_Os03g39760.1	cytochrome P450, putative, expressed
	LOC_Os03g61990.3	glycine-rich RNA-binding protein 7, putative, expressed
	LOC_Os04g01740.1	heat shock protein, putative, expressed
	LOC_Os04g25440.1	cytokinin-O-glucosyltransferase 2, putative, expressed
	LOC_Os04g36750.1	hsp20/alpha crystallin family protein, putative, expressed
	LOC_Os04g37430.1	lipoxygenase protein, putative, expressed
	LOC_Os04g41540.1	OsCML22 - Calmodulin-related calcium sensor protein, expressed
	LOC_Os04g43200.1	caleosin related protein, putative, expressed
	LOC_Os04g44870.1	C2 domain containing protein, putative, expressed
	LOC_Os04g48460.1	cytochrome P450, putative, expressed
	LOC_Os05g37730.1	MYB family transcription factor, putative, expressed
	LOC_Os05g38530.1	DnaK family protein, putative, expressed
	LOC_Os05g43840.1	CAMK_KIN1/SNF1/Nim1_like.25 - CAMK includes calcium/calmodulin depedent protein kinases, expressed
	LOC_Os05g48800.3	drought induced 19 protein, putative, expressed
	LOC_Os05g50710.1	late embryogenesis abundant protein, putative, expressed
	LOC_Os06g03670.1	dehydration-responsive element-binding protein, putative, expressed
	LOC_Os06g08910.2	glutamate receptor 2.8 precursor, putative, expressed
	LOC_Os06g22340.1	cytochrome P450, putative, expressed
	LOC_Os06g43270.1	protein kinase domain containing protein, expressed
	LOC_Os07g29760.1	cysteine proteinase A494 precursor, putative, expressed
	LOC_Os07g46990.1	copper/zinc superoxide dismutase, putative, expressed
	LOC_Os08g43390.1	cytochrome P450, putative, expressed
	LOC_Os08g43440.1	cytochrome P450, putative, expressed
	LOC_Os09g24580.1	EF hand family protein, putative, expressed
	LOC_Os09g34214.1	UDP-glucoronosyl and UDP-glucosyl transferase domain containing protein, expressed
	LOC_Os09g35940.1	cytochrome P450, putative, expressed
	LOC_Os10g06510.1	cyclin-dependent kinase G-1, putative, expressed
	LOC_Os10g30560.1	UDP-glucoronosyl and UDP-glucosyl transferase domain containing protein, expressed
	LOC_Os10g42190.1	leucine rich repeat containing protein, expressed
	LOC_Os11g26750.1	dehydrin, putative, expressed
	LOC_Os11g26760.1	dehydrin, putative, expressed
	LOC_Os11g26780.1	dehydrin, putative, expressed

## Sheet: Table S6
	Table S6. Candidates of long-lived mRNAs required for germination corresponding to the GO term ‘response to stress’
	Locus	Annotation
	LOC_Os01g04330.1	OsCML16 - Calmodulin-related calcium sensor protein, expressed
	LOC_Os01g04340.1	hsp20/alpha crystallin family protein, putative, expressed
	LOC_Os01g04360.1	hsp20/alpha crystallin family protein, putative, expressed
	LOC_Os01g08320.1	OsIAA1 - Auxin-responsive Aux/IAA gene family member, expressed
	LOC_Os01g09300.3	oxidoreductase, putative, expressed
	LOC_Os01g12580.1	late embryogenesis abundant protein, putative, expressed
	LOC_Os01g12660.1	AAA-type ATPase family protein, putative, expressed
	LOC_Os01g46870.1	AP2 domain containing protein, expressed
	LOC_Os01g59530.1	OsCML1 - Calmodulin-related calcium sensor protein, expressed
	LOC_Os01g65169.1	proton-dependent oligopeptide transport, putative, expressed
	LOC_Os01g67630.1	peptide transporter PTR2, putative, expressed
	LOC_Os01g67980.1	cysteine proteinase EP-B 1 precursor, putative, expressed
	LOC_Os02g35950.1	RNA recognition motif containing protein, putative, expressed
	LOC_Os02g36300.1	zinc finger, C3HC4 type domain containing protein, expressed
	LOC_Os02g41650.2	phenylalanine ammonia-lyase, putative, expressed
	LOC_Os02g43820.1	AP2 domain containing protein, expressed
	LOC_Os03g06170.1	hsp20/alpha crystallin family protein, putative, expressed
	LOC_Os03g08920.1	Zinc finger, C3HC4 type domain containing protein, expressed
	LOC_Os03g11910.1	DnaK family protein, putative, expressed
	LOC_Os03g14180.1	hsp20/alpha crystallin family protein, putative, expressed
	LOC_Os03g15960.1	hsp20/alpha crystallin family protein, putative, expressed
	LOC_Os03g16030.1	hsp20/alpha crystallin family protein, putative, expressed
	LOC_Os03g16920.1	DnaK family protein, putative, expressed
	LOC_Os03g22450.1	auxin response factor 75, putative, expressed
	LOC_Os03g27280.1	CAMK_CAMK_like.19 - CAMK includes calcium/calmodulin depedent protein kinases, expressed
	LOC_Os03g60580.1	actin-depolymerizing factor, putative, expressed
	LOC_Os03g61990.3	glycine-rich RNA-binding protein 7, putative, expressed
	LOC_Os04g01740.1	heat shock protein, putative, expressed
	LOC_Os04g10350.1	1-aminocyclopropane-1-carboxylate oxidase homolog 2, putative, expressed
	LOC_Os04g36750.1	hsp20/alpha crystallin family protein, putative, expressed
	LOC_Os04g37430.1	lipoxygenase protein, putative, expressed
	LOC_Os04g40950.1	glyceraldehyde-3-phosphate dehydrogenase, putative, expressed
	LOC_Os04g41540.1	OsCML22 - Calmodulin-related calcium sensor protein, expressed
	LOC_Os04g41960.1	NADP-dependent oxidoreductase, putative, expressed
	LOC_Os04g43200.1	caleosin related protein, putative, expressed
	LOC_Os04g43800.1	phenylalanine ammonia-lyase, putative, expressed
	LOC_Os04g44870.1	C2 domain containing protein, putative, expressed
	LOC_Os05g37730.1	MYB family transcription factor, putative, expressed
	LOC_Os05g38530.1	DnaK family protein, putative, expressed
	LOC_Os05g43840.1	CAMK_KIN1/SNF1/Nim1_like.25 - CAMK includes calcium/calmodulin depedent protein kinases, expressed
	LOC_Os05g48800.3	drought induced 19 protein, putative, expressed
	LOC_Os05g50710.1	late embryogenesis abundant protein, putative, expressed
	LOC_Os06g03670.1	dehydration-responsive element-binding protein, putative, expressed
	LOC_Os06g43270.1	protein kinase domain containing protein, expressed
	LOC_Os07g29760.1	cysteine proteinase A494 precursor, putative, expressed
	LOC_Os07g46990.1	copper/zinc superoxide dismutase, putative, expressed
	LOC_Os09g24580.1	EF hand family protein, putative, expressed
	LOC_Os10g06510.1	cyclin-dependent kinase G-1, putative, expressed
	LOC_Os10g37880.3	oxidoreductase, putative, expressed
	LOC_Os11g18044.1	peptide transporter PTR2, putative, expressed
	LOC_Os11g26750.1	dehydrin, putative, expressed
	LOC_Os11g26760.1	dehydrin, putative, expressed
	LOC_Os11g26780.1	dehydrin, putative, expressed
	LOC_Os12g06510.2	calcineurin B, putative, expressed

## Sheet: Table S7
	Table S7. Candidates of long-lived mRNAs required for germination corresponding to the GO term 'transport'
	Locus	Annotation
	LOC_Os01g04330.1	OsCML16 - Calmodulin-related calcium sensor protein, expressed
	LOC_Os01g14950.1	importin subunit alpha, putative, expressed
	LOC_Os01g22600.1	mitochondrial carrier protein, putative, expressed
	LOC_Os01g32330.1	heavy metal-associated domain containing protein, expressed
	LOC_Os01g50616.1	phosphatidylinositol transfer, putative, expressed
	LOC_Os01g59530.1	OsCML1 - Calmodulin-related calcium sensor protein, expressed
	LOC_Os01g64890.1	CorA-like magnesium transporter protein, putative, expressed
	LOC_Os01g65169.1	proton-dependent oligopeptide transport, putative, expressed
	LOC_Os01g67630.1	peptide transporter PTR2, putative, expressed
	LOC_Os01g74450.1	aquaporin protein, putative, expressed
	LOC_Os02g54730.1	transmembrane amino acid transporter protein, putative, expressed
	LOC_Os03g05720.1	WD domain, G-beta repeat domain containing protein, expressed
	LOC_Os03g09970.1	sulfate transporter, putative, expressed
	LOC_Os03g45370.1	sodium/calcium exchanger protein, putative, expressed
	LOC_Os03g53140.1	protein transport protein Sec23B, putative, expressed
	LOC_Os03g54050.2	anther-specific proline-rich protein APG precursor, putative, expressed
	LOC_Os03g61990.3	glycine-rich RNA-binding protein 7, putative, expressed
	LOC_Os04g12499.1	amino acid transporter protein, putative, expressed
	LOC_Os04g17100.1	heavy metal-associated domain containing protein, expressed
	LOC_Os04g41540.1	OsCML22 - Calmodulin-related calcium sensor protein, expressed
	LOC_Os05g10940.1	metal cation transporter, putative, expressed
	LOC_Os05g18470.1	CRAL/TRIO domain containing protein, expressed
	LOC_Os05g46720.1	phosphatidylinositol transfer, putative, expressed
	LOC_Os06g37010.2	metal cation transporter, putative, expressed
	LOC_Os06g40050.1	mitochondrial carrier protein, putative, expressed
	LOC_Os06g46740.1	early nodulin 20 precursor, putative, expressed
	LOC_Os08g10630.1	metal cation transporter, putative, expressed
	LOC_Os08g29720.2	mitochondrial carrier protein, putative, expressed
	LOC_Os09g27240.1	mitochondrial carrier protein, putative, expressed
	LOC_Os09g38960.2	potassium transporter, putative, expressed
	LOC_Os11g18044.1	peptide transporter PTR2, putative, expressed

## Sheet: Table S8
	Table S8. Candidates of long-lived mRNAs required for germination corresponding to the GO term ‘embryonic development’
	Locus	Annotation
	LOC_Os01g12580.1	late embryogenesis abundant protein, putative, expressed
	LOC_Os03g53610.1	late embryogenesis abundant protein D-34, putative, expressed
	LOC_Os04g49980.1	late embryogenesis abundant group 1, putative, expressed
	LOC_Os05g50710.1	late embryogenesis abundant protein, putative, expressed
	LOC_Os06g02040.1	late embryogenesis abundant group 1, putative, expressed
	LOC_Os06g23350.1	late embryogenesis abundant protein D-34, putative, expressed
	LOC_Os12g43140.1	late embryogenesis abundant protein D-34, putative, expressed
